# Supplementary material for: Healthcare Professionals’ Perspectives on Sepsis Care Pathways—Qualitative Pilot Expert Interviews
Source: J Clin Med. 2025 Jan 18;14(2):619. doi: 10.3390/jcm14020619 (PMC11766067; doi:10.3390/jcm14020619)
Supplement: Supplementary file 1 [file jcm-14-00619-s001.zip]

Archive with 3 entries (3 files):
- Supplementary SA_SRQR.pdf
- Supplementary SB_Interview_guide_for_expert_interviews.pdf
- Supplementary SC_Example_quotations.pdf
